# Supplementary material for: Temporal phenotyping of neutrophils in post-cardiac arrest syndrome and extracorporeal membrane oxygenation-assisted resuscitation: A pilot study
Source: PLoS One. 2025 Jul 31;20(7):e0329069. doi: 10.1371/journal.pone.0329069 (PMC12312883; doi:10.1371/journal.pone.0329069)
Supplement: S1 Data — (ZIP) [file pone.0329069.s004.zip]

Archive with 15 entries (14 files):
- CyTOF fcs data1/
- CyTOF fcs data1/2020902.fcs
- CyTOF fcs data1/2020903.fcs
- CyTOF fcs data1/2020906.fcs
- CyTOF fcs data1/barcording.xlsx
- CyTOF fcs data1/C4.fcs
- CyTOF fcs data1/C5.fcs
- CyTOF fcs data1/C6.fcs
- CyTOF fcs data1/C7.fcs
- CyTOF fcs data1/C8.fcs
- CyTOF fcs data1/P4-1.fcs
- CyTOF fcs data1/P4-2.fcs
- CyTOF fcs data1/P4-3.fcs
- CyTOF fcs data1/P4-4.fcs
- CyTOF fcs data1/P9-5.fcs
