# Supplementary material for: Temporal phenotyping of neutrophils in post-cardiac arrest syndrome and extracorporeal membrane oxygenation-assisted resuscitation: A pilot study
Source: PLoS One. 2025 Jul 31;20(7):e0329069. doi: 10.1371/journal.pone.0329069 (PMC12312883; doi:10.1371/journal.pone.0329069)
Supplement: S1 Data — (ZIP) [file pone.0329069.s004.zip › CyTOF fcs data1/barcording.xlsx]

## Sheet: Sheet1
S2
Barcode No1
S4
Barcode No2
C1
Barcode No3
C3
Barcode No4
C5
Barcode No5
F2
Barcode No6
F4
Barcode No7
D1
Barcode No8
D3
Barcode No9
D5
Barcode No10
D7
Barcode No11
G1
Barcode No12
G3
Barcode No13
G5
Barcode No14
G7
Barcode No15
T1
Barcode No16
T3
Barcode No17
T5
Barcode No18
T7
Barcode No19
