# Supplementary material for: Temporal phenotyping of neutrophils in post-cardiac arrest syndrome and extracorporeal membrane oxygenation-assisted resuscitation: A pilot study
Source: PLoS One. 2025 Jul 31;20(7):e0329069. doi: 10.1371/journal.pone.0329069 (PMC12312883; doi:10.1371/journal.pone.0329069)
Supplement: S3 Data — (ZIP) [file pone.0329069.s006.zip]

Archive with 11 entries (10 files):
- CyTOF fcs data3/
- CyTOF fcs data3/P11-1.fcs
- CyTOF fcs data3/P11-2.fcs
- CyTOF fcs data3/P11-3.fcs
- CyTOF fcs data3/P11-4.fcs
- CyTOF fcs data3/P11-5.fcs
- CyTOF fcs data3/P12-1.fcs
- CyTOF fcs data3/P12-2.fcs
- CyTOF fcs data3/P12-3.fcs
- CyTOF fcs data3/P12-4.fcs
- CyTOF fcs data3/P12-5.fcs
