# Supplementary material for: Temporal phenotyping of neutrophils in post-cardiac arrest syndrome and extracorporeal membrane oxygenation-assisted resuscitation: A pilot study
Source: PLoS One. 2025 Jul 31;20(7):e0329069. doi: 10.1371/journal.pone.0329069 (PMC12312883; doi:10.1371/journal.pone.0329069)
Supplement: S4 Data — (ZIP) [file pone.0329069.s007.zip]

Archive with 10 entries (9 files):
- CyTOF fcs data4/
- CyTOF fcs data4/P13-1.fcs
- CyTOF fcs data4/P13-2.fcs
- CyTOF fcs data4/P13-3.fcs
- CyTOF fcs data4/P13-4.fcs
- CyTOF fcs data4/P13-5.fcs
- CyTOF fcs data4/P15-1.fcs
- CyTOF fcs data4/P15-2.fcs
- CyTOF fcs data4/P15-3.fcs
- CyTOF fcs data4/P15-4.fcs
