# Supplementary material for: Temporal phenotyping of neutrophils in post-cardiac arrest syndrome and extracorporeal membrane oxygenation-assisted resuscitation: A pilot study
Source: PLoS One. 2025 Jul 31;20(7):e0329069. doi: 10.1371/journal.pone.0329069 (PMC12312883; doi:10.1371/journal.pone.0329069)
Supplement: S5 Data — (ZIP) [file pone.0329069.s008.zip]

Archive with 10 entries (9 files):
- CyTOF fcs data5/
- CyTOF fcs data5/P16-1.fcs
- CyTOF fcs data5/P16-2.fcs
- CyTOF fcs data5/P16-3.fcs
- CyTOF fcs data5/P16-4.fcs
- CyTOF fcs data5/P16-5.fcs
- CyTOF fcs data5/P19-1.fcs
- CyTOF fcs data5/P19-2.fcs
- CyTOF fcs data5/P19-3.fcs
- CyTOF fcs data5/P19-4.fcs
